# Supplementary material for: Brief Warm and Aldo-Keto Reductase Family AspiAKR1B1 Contribute to Cold Adaptation of Aleurocanthus spiniferus
Source: Insects. 2025 Jan 2;16(1):38. doi: 10.3390/insects16010038 (PMC11765982; doi:10.3390/insects16010038)
Supplement: Supplementary file 1 [file insects-16-00038-s001.zip]

Archive with 1 entries (1 files):
- insects-3353887-supplementary.pdf
